# Supplementary material for: Add-On Bifidobacterium Bifidum Supplement in Children with Attention-Deficit/Hyperactivity Disorder: A 12-Week Randomized Double-Blind Placebo-Controlled Clinical Trial
Source: Nutrients. 2024 Jul 13;16(14):2260. doi: 10.3390/nu16142260 (PMC11279422; doi:10.3390/nu16142260)
Supplement: Supplementary file 1 [file nutrients-16-02260-s001.zip]

Archive with 1 entries (1 files):
- nutrients-3091004-supplementary.pdf
